# Supplementary material for: Purification, Structural Characterization and Immunomodulatory Effects of Polysaccharides from Amomum villosum Lour. on RAW 264.7 Macrophages
Source: Molecules. 2021 May 2;26(9):2672. doi: 10.3390/molecules26092672 (PMC8125432; doi:10.3390/molecules26092672)
Supplement: Supplementary file 1 [file molecules-26-02672-s001.zip]

Archive with 1 entries (1 files):
- molecules-1157157-supplementary.pdf
